# Supplementary material for: IsoMAG—An Automated System for the Immunomagnetic Isolation of Squamous Cell Carcinoma-Derived Circulating Tumor Cells
Source: Diagnostics (Basel). 2021 Nov 4;11(11):2040. doi: 10.3390/diagnostics11112040 (PMC8623084; doi:10.3390/diagnostics11112040)
Supplement: Supplementary file 1 [file diagnostics-11-02040-s001.zip]

Archive with 1 entries (1 files):
- diagnostics-1408314-supplementary.pdf
